# Supplementary material for: A new member of fossil balaenid (Mysticeti, Cetacea) from the early Pliocene of Hokkaido, Japan
Source: R Soc Open Sci. 2020 Apr 22;7(4):192182. doi: 10.1098/rsos.192182 (PMC7211833; doi:10.1098/rsos.192182)
Supplement: Supplementary 1 [file rsos192182supp1.nex]

#NEXUS
[written Thu Mar 05 11:11:55 JST 2020 by Mesquite  version 3.6 (build 917) at ytnoMacBook-Air.local/192.168.1.76]

BEGIN TAXA;
	TITLE Taxa;
	DIMENSIONS NTAX=43;
	TAXLABELS
		Zygorhiza_kochii Waipatia_maerewhenua Physeter_catodon Janjucetus_hunderi Mammalodon_colliveri Aetiocetus_cotylalveus Aetiocetus_weltoni Chonecetus_goedertorum Eomysticetus_whitmorei Micromysticetus_rothauseni Morenocetus_parvus Balaena_montalionis Balaena_mysticetus Balaena_ricei Balaenella_brachyrhynus Balaenula_astensis Archaeobalaena_dosanko Eubalaena_ianitrix Eubalaena_shinshuensis Eubalaena_australis Eubalaena_glacialis Eubalaena_japonica Peripolocetus_vexillifer Caperea_marginata Miocaperea_pulchra Herpetocetus_morrowi Herpetocetus_transatlanticus Isanacetus_laticephalus Cetotherium_rathkii Diorocetus_hiatus Nannocetus_eremus Pelocetus_calvertensis Aglaocetus_moreni Aglaocetus_patulus Mauicetus_parki Piscobalaena_nana Eschrichtioides_gastaldii Eschrichtius_robustus Archaebalaenoptera_castriarquati Balaenoptera_bonaerensis Balaenoptera_musculus Megaptera_miocaena Megaptera_novaeangliae 
	;

END;


BEGIN CHARACTERS;
	TITLE  Character_Matrix;
	DIMENSIONS  NCHAR=257;
	FORMAT DATATYPE = STANDARD RESPECTCASE GAP = - MISSING = ? SYMBOLS = "  0 1 2 3 4";
	CHARSTATELABELS 
		1 Length_of_rostral_portion_of_maxilla_anterior_to_antorbital_notch /  less_than_bizygomatic_width equal_to_or_greater_than_bizygomatic_width more_than_one_and_a_half_times_the_bizygomatic_width,
		2 Portion_of_rostrum_anterior_to_nasals_in_lateral_view /  below_the_level_of_the_supraoccipital raised_to_or_above_the_supraoccipital,
		3 Lateral_edge_of_maxilla_in_cross_section /  forms_an_angle_of_more_than_45_degrees lateral_edge_is_flattened_with_an_angle_of_less_than_45_degrees,
		4 Lateral_border_of_maxilla_anterior_to_antorbital_notch_or_homologous_point_on_rostrum_in_dorsal_view /  concave straight_or_slightly_convex broadly_convex,
		5 Transverse_width_of_maxilla_at_midpoint /  distinctly_less_than_that_of_the_premaxilla roughly_equal_to_or_up_to_twice_the_width_of_the_premaxilla more_than_twice_the_width_of_the_premaxilla,
		6 Premaxilla_in_dorsal_view /  widens_at_anterior_end portion_anterior_to_nasal_opening_narrows_or_remains_the_same_width_anteriorly,
		7 Premaxilla_adjacent_to_and_anterior_to_narial_fossa /  elevated_above_the_maxilla_and_forming_a_distinct_lateral_face continuous_or_nearly_continuous_with_the_maxilla,
		8 Premaxilla_adjacent_to_and_at_posterior_edge_of_nasal_opening /  does_not_clearly_overhang_maxilla premaxilla_overhangs_maxilla,
		9 Anterior_portions_of_premaxillae /  firmly_contact_each_other premaxillae_are_separated_or_only_loosely_contact_along_their_entire_length,
		10 Suture_between_maxilla_and_premaxilla_on_rostrum /  firmly_articulated loose,
		11 Antorbital_process_ /  absent present_and_defined_by_a_steep_face_clearly_separating_the_posterolateral_corner_of_the_maxilla_from_its_more_anterior_rostral_portion present_as_a_distinct_anterior_projection_lateral_to_antorbital_notch,
		12 Anterior_border_of_supraorbital_process_lateral_to_ascending_process_of_the_maxilla /  bordered_by_lacrimal_and_maxilla bordered_by_lacrimal_only as_state_0_but_with_the_antorbital_process_of_the_maxilla_and_the_anterior_border_of_the_supraorbital_process_separated_by_a_basin as_state_0_but_with_the_maxilla_overriding_the_anteriormost_border_of_the_supraorbital_process,
		13 Distinct_pocket_between_the_ascending_process_of_the_maxilla_dorsally_and_the_supraorbital_process_ventrally /  absent present,
		14 Lateral_process_of_maxilla /  absent present_and_clearly_distinct_from_ascending_process_of_maxilla present_and_confluent_with_ascending_process_of_maxilla,
		15 Lateral_process_of_the_maxilla /  directed_posterolaterally_at_an_oblique_angle_to_the_anteroposterior_axis 'directed laterally, nearly perpendicular to the anteroposterior axis of th',
		16 Posterior_portion_of_palatal_surface_of_maxilla /  flattened_or_slightly_concave medial_portion_of_maxilla_forms_a_longitudinal_keel_bordered_laterally_by_a_shallow_longitudinal_trough medial_portion_forms_a_keel_without_any_adjacent_trough,
		17 Palatal_surface_of_anterior_part_of_rostrum /  flat_or_gently_concave bears_a_pronounced_longitudinal_keel_formed_by_the_vomer_and_the_medial_edges_of_the_maxillae,
		18 Exposure_of_premaxilla_on_palate /  exposed_along_at_least_one_third_of_the_medial_border_of_the_maxilla limited_in_extent_to_less_than_one_third_of_the_medial_border_of_the_maxilla,
		19 Palatal_window_exposing_vomer /  absent present narrow_and_variable_exposure_of_vomer_along_most_or_all_of_the_midline_of_the_rostrum vomer_broadly_exposed_along_the_midline_of_the_rostrum,
		20 Palatal_nutrient_foramina_and_sulci /  absent present,
		21 Outline_of_suture_between_maxillae_and_palatines /  roughly_straight_transversely_or_bowed_anteriorly forms_a_posteriorly_pointing_V_shape anterior_margins_of_palatines_form_two_separate_and_posteriorly_pointing_U_shapes,
		22 Anteriormost_point_of_palatine /  located_in_line_with_or_posterior_to_the_level_of_the_antorbital_notch_or_equivalent_point_on_rostrum located_anterior_to_the_level_of_the_antorbital_notch_,
		23 Anterior_portion_of_palatine_distinctly_concave_transversely_and_forming_a_sharp_median_crest /  absent present,
		24 Anterior_edge_of_narial_fossa /  located_in_posterior_three_quarters_of_rostrum located_in_anterior_quarter_of_rostrum,
		25 Facial_portion_of_rostrum_in_lateral_view /  step_like straight concave,
		26 Rostrum_shape /  width_at_antorbital_notches_or_equivalent_point_on_rostrum_less_than_80_the_length_of_the_rostrum_as_measured_from_its_tip_to_the_antorbital_notches width_at_antorbital_notches_or_equivalent_point_more_than_80_the_length_of_the_rostrum,
		27 Teeth_in_adult_individuals /  present absent_or_vestigial,
		28 Skull_length_about_one_third_of_total_body_length /  absent present,
		29 Cranial_asymmetry /  present absent,
		30 Diameter_of_orbit_as_measured_between_the_distalmost_points_of_the_preorbital_and_postorbital_processes /  less_than_25_of_bizygomatic_width 25_or_more,
		31 Anterior_edge_of_supraorbital_process_lateral_to_ascending_process_of_maxilla /  oriented_transversely_or_pointing_anteriorly pointing_posteriorly linguiform_and_tapering_to_a_point,
		32 Outline_of_anterior_edge_of_supraorbital_process_in_dorsal_view /  roughly_straight_or_concave distinctly_sinusoidal,
		33 Transverse_width_of_anterior_edge_of_supraorbital_process_lateral_to_ascending_process_of_maxilla /  longer_than_or_equal_to_the_combined_transverse_width_of_the_adjacent_rostral_bones_as_measured_from_the_sagittal_plane_to_the shorter_than_the_combined_transverse_width_of_the_adjacent_rostral_bones,
		34 Posterior_border_of_supraorbital_process_in_dorsal_view /  concave straight,
		35 Supraorbital_process_of_frontal_in_anterior_view /  horizontal_or_nearly_horizontal gradually_slopes_away_lateroventrally_from_the_skull_vertex as_state_1_but_with_the_lateral_portion_of_the_supraorbital_being_nearly_horizontal_thus_causing_the_latter_to_appear_concave_ abruptly_depressed_to_a_level_noticeably_below_the_vertex_with_the_lateral_skull_wall_above_the_supraorbital_formed_by_both_pa,
		36 Anterior_and_posterior_borders_of_supraorbital_process_in_dorsal_view /  roughly_parallel_or_converging_medially converging_laterally,
		37 Width_of_supraorbital_process_as_measured_in_a_straight_line_from_the_lateralmost_point_of_the_postorbital_process_to_the_intertemporal_constriction /  equal_to_or_shorter_than_the_anteroposterior_length_of_the_supraorbital_process_above_the_orbit up_to_twice_the_length_above_the_orbit more_than_twice_the_length_above_the_orbit,
		38 Postorbital_process_in_dorsal_view /  oriented_posteriorly oriented_laterally oriented_posterolaterally short_and_not_markedly_projecting_in_any_direction_,
		39 Postorbital_process_in_lateral_view /  pointed_or_rounded forms_and_anteroposteriorly_elongate_triangle_with_a_flattened_posterior_face,
		40 Orbital_rim_of_supraorbital_process_of_frontal_in_lateral_view /  dorsoventrally_thin thickened_with_a_flat_lateral_surface thickened_with_a_rounded_lateral_surface,
		41 Position_of_anteriormost_point_of_supraorbital_process_in_dorsal_view /  in_line_with_the_posterior_extremity_of_the_nasals_or_passing_through_the_nasals at_the_same_level_as_the_anterior_extremity_of_the_nasals anterior_to_the_anterior_extremity_of_the_nasals,
		42 'Position of the dorsal margin of the orbit (in lateral view, with skull resting on a horizontal surface): ' /  above_of_in_line_with_the_vertex_of_the_skull 'located a 2/3 the vertical distance between the vertex of the skull and th' located_roughly_a_half_of_distance_between_the_vertex_of_the_skull_and_th,
		43 Lacrimal_in_dorsal_view /  situated_entirely_lateral_to_the_ascending_process_of_the_maxilla lacrimal_extends_medially_and_separates_the_lateral_corner_of_the_ascending_process_from_the_more_anterior_portion_of_the_maxilla,
		44 Contact_of_jugal_with_zygomatic_process_of_squamosal /  the_two_bones_overlap_dorsoventrally little_or_no_overlap,
		45 Anteriormost_portion_of_jugal_broadly_underlapped_by_maxilla /  absent present,
		46 Optic_canal_in_ventral_view /  ventrally_open medial_portion_is_enclosed_by_anterior_and_or_posterior_bony_laminae,
		47 Postorbital_ridge_along_medial_portion_of_optic_canal /  absent_or_anteroposteriorly_thin_with_the_optic_canal_running_adjacent_to_the_posterior_border_of_the_supraorbital_process well_developed_and_thickened_thus_resulting_in_the_displacement_of_the_optic_canal_away_from_the_posterior_border_of_the_supra,
		48 Maxillary_infraorbital_plate /  absent present,
		49 Maxillary_window_originating_from_posterior_border_of_infraorbital_plate /  absent present,
		50 Anteromedial_corner_of_supraorbital_process_extending_to_a_point_medial_to_antorbital_notch /  absent present,
		51 Preorbital_region_of_frontal_in_lateral_view /  thickened_compared_to_more_central_portions_of_the_orbit dorsoventrally_flat,
		52 Enlarged_dorsal_infraorbital_foramen_on_ascending_process_of_maxilla_opening_into_a_posterodorsally_directed_sulcus /  absent present,
		53 Premaxillary_sac_fossa /  absent present,
		54 Premaxillary_foramen /  absent present,
		55 Suture_between_maxilla_and_frontal /  contact_between_the_bones_is_straight_or_maxilla_overrides_anteromedial_corner_of_the_frontal maxilla_overrides_half_or_more_of_the_frontal,
		56 Lateral_borders_of_ascending_process_of_maxilla /  lateral_edges_convergent_with_the_process_tapering_to_a_point lateral_edges_parallel_or_divergent_posteriorly,
		57 Triangular_wedge_of_frontal_separating_ascending_process_of_maxilla_from_nasal_or_premaxilla /  absent present,
		58 Posterior_ends_of_ascending_processes_of_maxillae_in_dorsal_view /  separated_by_either_frontals_or_both_nasals_and_premaxillae converging_towards_the_midline_and_separated_by_nasals_only contact_each_other_medially,
		59 Relative_position_of_posteriormost_edge_of_ascending_process_of_maxilla_in_dorsal_view /  approximately_in_transverse_line_with_or_posterior_to_posterior_edge_of_nasal anterior_to_posterior_edge_of_nasal,
		60 Shape_of_posterior_border_of_ascending_process_of_maxilla /  pointed_or_rounded squared_off,
		61 Lateral_profile_of_cranium_along_exposure_of_parietals_on_vertex /  dorsal_edge_of_parietal_ascends_steeply_towards_posterior_edge_of_skull_at_an_angle_of_10_degrees_or_more_measured_relative_to dorsal_edge_of_parietal_is_low_to_flat_with_an_angle_of_less_than_10_degrees,
		62 Length_of_nasal_relative_to_bizygomatic_width /  less_than_50_of_bizygomatic_width more_than_50_of_bizygomatic_width,
		63 Lateral_margins_of_nasal /  parallel posteriorly_convergent,
		64 Anterior_margins_of_nasals /  roughly_straight_or_U_shaped form_a_distinct_posteriorly_pointing_W_shape with_point_on_midline_and_a_gap_on_each_side_between_premaxilla_and_nasal form_an_anteriorly_pointing_W_shape,
		65 Dorsal_surface_of_nasals /  flattened developed_into_a_sagittal_keel,
		66 Separation_of_posterior_portions_of_nasals_along_sagittal_plane_by_narial_process_of_frontal /  present absent,
		67 Zygomatic_process_of_squamosal_and_exoccipital_in_dorsal_view /  clearly_separated_by_an_angle posterior_border_of_zygomatic_process_and_lateral_edge_of_exoccipital_are_confluent_forming_a_continuous_or_nearly_continuous_,
		68 Orbitotemporal_crest /  positioned_along_posterior_border_of_supraorbital_process_with_the_origin_of_the_temporal_muscle_facing_posteriorly_or_posteroventrally absent_or_positioned_on_the_dorsal_surface_of_the_supraorbital_process_with_the_origin_of_the_temporal_muscle_facing_posterodorsally_or_dorsally,
		69 Area_enclosed_by_orbitotemporal_crest_on_supraorbital_process_of_frontal /  forms_less_than_half_of_the_dorsal_surface_of_the_supraorbital_process covers_half_or_more_of_the_dorsal_surface_of_the_supraorbital_process,
		70 Outline_and_orientation_of_orbitotemporal_crest /  subparallel_to_posterior_border_of_supraorbital_process distal_half_oriented_distinctly_posterolaterally_and_approaching_the_posterolateral_corner_of_the_supraorbital_process as_state_1_but_with_the_crest_terminating_halfway_along_the_posterior_border_of_the_supraorbital_process as_state_1_but_with_the_crest_being_distinctly_U_shaped,
		71 Shape_of_temporal_fossa /  longer_anteroposteriorly_than_wide_transversely_or_as_wide_as_long wider_than_long,
		72 Intertemporal_constriction /  longer_anteroposteriorly_than_wide_transversely as_state_1_but_with_the_temporal_fossa_forming_a_large_parasagittal_oval wider_transversely_than_long_anteroposteriorly,
		73 Exposure_of_frontal_on_skull_vertex /  broadly_exposed anteroposteriorly_compressed_or_absent,
		74 Parietal_and_interparietal /  anteriormost_point_located_no_further_forward_than_postorbital_process_ anteriormost_point_in_line_with_supraorbital_process,
		75 Outline_of_fronto_parietal_suture /  straight_or_lobate frontals_projects_posteriorly_along_the_sagittal_plane_and_separate_the_left_and_right_parietal_anteriorly highly_irregular,
		76 Parietal_in_lateral_view /  as_long_or_longer_anteroposteriorly_than_high_dorsoventrally higher_dorsoventrally_than_long_anteroposteriorly,
		77 Spreading_of_anterolateral_portion_of_parietal_on_to_posteromedial_corner_of_supraorbital_process_of_frontal /  absent present,
		78 Anteriormost_point_of_parietal_and_interparietal /  more_posterior_than_the_posterior_border_of_the_ascending_process_of_the_maxilla more_anterior_than_or_in_line_with_the_posterior_border_of_the_ascending_process_of_the_maxilla,
		79 Anteriormost_point_of_supraoccipital_in_dorsal_view /  located_posterior_to_or_in_line_with_the_anterior_border_of_the_squamosal_fossa_ in_line_with_temporal_fossa_but_posterior_to_the_apex_of_the_zygomatic_process_of_the_squamosal in_line_with_or_located_anterior_to_the_level_of_the_apex_of_the_zygomatic_process_of_the_squamosal in_line_with_the_anterior_half_or_anterior_edge_of_the_supraorbital_process,
		80 Anteroposterior_position_of_posterior_apex_of_nuchal_crest /  posterior_to_the_occipital_condyle anterior_to_or_in_line_with_the_posteriormost_point_of_the_occipital_condyle,
		81 Mediolateral_position_of_posterior_apex_of_nuchal_crest /  aligned_with_the_medial_half_or_halfway_point_of_the_temporal_fossa approaching_the_level_of_the_lateral_border_of_the_temporal_fossa,
		82 Distinct_nuchal_tubercle_at_junction_of_parieto_squamosal_suture_and_supraoccipital /  absent present,
		83 Exposure_of_alisphenoid_in_or_at_ventral_border_of_temporal_fossa /  exposed_on_temporal_wall_of_skull_and_contributing_to_orbital_fissure alisphenoid_separated_from_orbital_fissure_or_not_exposed_on_temporal_skull_wall_,
		84 Postparietal_foramen_located_at_junction_of_parietal_and_squamosal /  absent present,
		85 Zygomatic_process_of_squamosal_dorsoventrally_expanded_in_lateral_view_ /  absent present_with_the_zygomatic_process_being_distinctly_higher_dorsoventrally_than_wide_transversely,
		86 Orientation_of_zygomatic_process_of_squamosal_in_dorsal_view /  directed_anteromedially directed_anteriorly_or_slightly_anterolaterally directed_anterolaterally,
		87 Zygomatic_process_of_squamosal_in_lateral_or_ventral_view /  tapering_anteriorly expanded_anteriorly_thus_forming_a_central_constriction,
		88 Twisting_of_zygomatic_process_of_squamosal /  absent present_with_the_zygomatic_process_being_partially_twisted_clockwise_on_the_left_and_anticlockwise_on_the_right as_state_1_but_with_the_process_twisted_almost_90_degrees,
		89 Position_of_apex_of_zygomatic_process_of_squamosal /  situated_entirely_posterior_to_the_postorbital_process closely_apposed_to_the_postorbital_process_or_situated_ventral_to_the_latter,
		90 Apex_of_zygomatic_process_of_squamosal_deflected_anteroventrally /  absent present,
		91 Supramastoid_crest_of_zygomatic_process_of_squamosal /  present absent,
		92 Size_of_squamosal_including_zygomatic_and_postglenoid_processes /  longer_anteroposteriorly_than_high_dorsoventrally_or_about_as_high_as_long distinctly_higher_than_long_,
		93 Parieto_squamosal_suture_shaped_like_a_crest_or_ridge /  absent_or_low present_and_distinctly_elevated,
		94 Squamosal_prominence /  present_as_a_projection_on_the_crest_delimiting_the_lateral_or_posterolateral_edge_of_the_squamosal_fossa_ absent,
		95 Transverse_width_of_squamosal_lateral_to_exoccipital /  width_equal_to_or_greater_than_15_of_the_distance_between_the_sagittal_plane_and_the_lateral_edge_of_the_exoccipital exposed_portion_of_squamosal_is_less_than_15_of_that_distance,
		96 Length_of_squamosal_fossa_relative_to_maximum_transverse_width_of_temporal_fossa_as_measured_in_a_straight_line_from_the_posteriormost_point_of_the_temporal_fossa_to_the_posteriormost_point_of_the_nuchal_crest /  length_of_squamosal_fossa_is_three_quarters_the_width_of_the_temporal_fossa_or_longer length_of_squamosal_fossa_is_less_than_three_quarters_the_width_of_the_temporal_fossa,
		97 Squamosal_cleft /  absent present,
		98 Squamosal_crease /  absent present,
		99 Paired_tubercles_on_supraoccipital /  absent limited_to_low_ridges_forming_the_lateral_edges_of_a_medial_fossa present,
		100 Lateral_edge_of_supraoccipital_in_dorsal_view /  convex straight concave sigmoidal,
		101 Anterior_border_of_supraoccipital_shield /  rounded_or_pointed squared,
		102 Overall_outline_of_supraoccipital_in_dorsal_view /  rounded triangular,
		103 Anterior_half_of_dorsal_surface_of_supraoccipital /  concave flat_or_convex,
		104 External_occipital_crest /  absent_or_faint restricted_to_anterior_half_of_supraoccipital_shield present_and_running_all_the_way_along_the_supraoccipital_shield,
		105 Tip_of_postglenoid_process_in_lateral_view /  curving_anteriorly pointing_ventrally pointing_posteriorly,
		106 Ventral_edge_of_postglenoid_process_in_lateral_view /  approximately_in_line_with_or_dorsal_to_ventral_edge_of_exoccipital extending_well_ventral_to_ventral_edge_of_exoccipital,
		107 Orientation_of_postglenoid_process_in_posterior_view /  ventrolateral ventral ventromedial,
		108 Outline_of_postglenoid_process_in_anterior_or_posterior_view /  parabolic as_state_0_but_with_lateral_and_medial_edges_parallel_or_concave as_state_1_but_distinctly_wider_transversely_than_high_dorsoventrally triangular trapezoidal_with_a_ventrally_directed_medial_border,
		109 Twisting_of_postglenoid_process_in_ventral_view /  absent twisted_clockwise_on_the_left_side_and_anticlockwise_on_the_right_side_so_that_the_glenoid_cavity_faces_anteromedially,
		110 Position_of_base_of_postglenoid_process_in_ventral_or_posterior_view /  in_line_with_the_lateral_edge_of_the_skull shifted_away_medially_from_the_lateral_edge_of_the_skull,
		111 Medial_border_of_postglenoid_process_in_ventral_view /  confluent_with_more_medial_portion_of_squamosal offset_from_remainder_of_squamosal_by_a_distinct_ridge,
		112 Choanal_margin_of_palatine_in_ventral_view /  absent straight_or_convex concave forms_a_longitudinal_notch,
		113 Pterygoid_in_ventral_view /  partially_or_entirely_exposed palatine_almost_completely_covers_pterygoid_and_extends_on_to_the_hamular_process,
		114 Anteriomost_point_of_pterygoid_sinus_fossa /  located_anterior_to_foramen_pseudovale approximately_in_line_with_anterior_edge_of_foramen_pseudovale located_posterior_to_anterior_edge_of_foramen_pseudovale,
		115 Superior_lamina_of_pterygoid /  absent_or_restricted_to_anteromedial_quarter_of_pterygoid_sinus_fossa present_and_covering_half_or_more_of_ventral_exposure_of_alisphenoid_within_pterygoid_sinus_fossa_,
		116 Shape_of_pterygoid_hamulus /  finger_like expanded_into_a_dorsoventrally_flattened_plate_flooring_the_pterygoid_sinus_fossa triangular_and_wing_like reduced_in_size_or_almost_absent,
		117 Position_of_pterygoid_hamuli_in_ventral_view /  located_directly_adjacent_to_the_sagittal_plane_and_almost_contacting_each_other well_separated_from_each_other,
		118 Position_of_foramen_pseudovale /  foramen_located_within_squamosal_or_between_squamosal_and_pterygoid_and_opening_anterolaterally_or_laterally as_state_0_but_with_foramen_opening_posteriorly foramen_lies_within_pterygoid,
		119 Foramen_pseudovale_raised_above_more_lateral_portions_of_squamosal_in_ventral_view /  absent present,
		120 Fossa_on_squamosal_for_reception_of_sigmoid_process_of_tympanic_bulla /  present absent_or_poorly_defined,
		121 Base_of_postglenoid_process_in_ventral_view /  in_transverse_line_with_or_located_posterior_to_the_posterior_half_of_the_tympanic_bulla_ in_transverse_line_with_or_located_anterior_to_the_anterior_half_of_the_tympanic_bulla_ in_transverse_line_with_the_anteroposterior_centre_of_the_tympanic_bulla,
		122 Ventral_border_of_sagittal_part_of_vomer_nasal_septum_in_ventral_view /  posteriormost_portion_projects_beyond_the_posterior_border_of_the_palatines_and_is_visible_in_ventral_view completely_covered_by_palatines,
		123 Basioccipital_crest /  narrow_transversely wide_and_bulbous,
		124 Lateral_border_of_basioccipital_crest_in_ventral_view /  straight concave,
		125 Orientation_of_basioccipital_crests_in_ventral_view /  diverging_posteriorly parallel_or_subparallel_with_no_angle_formed,
		126 Ventromedial_corner_of_paroccipital_process_in_posterior_view /  located_more_ventrally_than_the_basioccipital_crest_ level_with_or_more_dorsal_than_the_basioccipital_crest,
		127 Posteriormost_point_of_exoccipital_in_dorsal_view /  located_more_anteriorly_than_posterior_edge_of_occipital_condyle_ level_with_or_posterior_to_posterior_edge_of_condyle,
		128 Outline_of_stylohyal_in_cross_section /  cylindrical flattened,
		129 Orientation_of_thyrohyal_in_dorsal_or_ventral_view /  oriented_posteriorly oriented_laterally,
		130 Shape_of_thyrohyal /  cylindrical flattened_and_wing_like plate_like,
		131 Ankylosed_basihyal_and_thyrohyals /  absent present,
		132 Dorsal_and_medial_elongation_of_pars_cochlearis_towards_cranial_cavity /  absent present as_state_1_but_with_only_the_anterior_side_of_the_pars_cochlearis_being_elongated,
		133 Attachment_of_anterior_process_to_pars_cochlearis /  absent present,
		134 Anterior_process_of_periotic_in_lateral_view /  squared_off_or_rounded triangular anterior_border_of_process_is_two_bladed_and_L_shaped,
		135 Shape_of_anteroventral_angle_of_anterior_process_of_periotic_in_medial_or_lateral_view /  rounded_or_forms_a_relatively_blunt_angle slender_and_tapering_to_a_point,
		136 Ventral_edge_of_anterior_process_of_periotic_in_medial_view /  at_the_same_level_or_dorsal_to_ventral_edge_of_pars_cochlearis ventral_to_ventral_profile_of_pars_cochlearis,
		137 Dorsal_deflection_of_anterodorsal_corner_of_anterior_process /  absent present,
		138 Anterior_process_transversely_compressed_and_blade_like /  absent present,
		139 Length_of_anterior_process_of_periotic_ /  shorter_than_the_anteroposterior_length_of_the_pars_cochlearis_as_measured_from_the_anterior_border_of_the_pars_cochlearis_to_the_medial_border_of_the_fenestra_rotunda same_length_or_longer_than_the_pars_cochlearis,
		140 Anteroexternal_sulcus /  forms_an_oblique_or_vertical_groove_on_lateral_side_of_anterior_process_immediately_anterior_to_lateral_tuberosity absent,
		141 Pyramidal_process /  absent present,
		142 Articulation_of_anterior_process_of_periotic_and_tympanic_bulla /  no_contact_or_contact_with_accessory_ossicle_via_fovea_epitubaria_on_the_anterior_process_of_the_periotic accessory_ossicle_or_homologous_region_on_periotic_fused_to_bulla,
		143 Anterior_bullar_facet /  present absent,
		144 Lateral_tuberosity_of_anterior_process /  absent_or_relatively_small_and_rounded well_developed_and_distinctly_triangular hypertrophied_and_blade_like forms_a_distinct_shelf,
		145 Position_of_lateral_tuberosity /  situated_posterolateral_to_anterior_pedicle_of_tympanic_bulla_or_fovea_epitubaria situated_lateral_or_anterolateral_to_anterior_pedicle_of_tympanic_bulla_or_fovea_epitubaria,
		146 Body_of_periotic_lateral_to_pars_cochlearis_hypertrophied /  absent present_laterally_and_ventrally present_laterally_only,
		147 Mallear_fossa /  well_excavated_and_possessing_a_clearly_defined_rim present_only_as_a_depression_with_diffuse_edges,
		148 Distinct_ridge_delimiting_insertion_surface_of_tensor_tympani_on_medial_side_of_anterior_process /  absent absent_but_insertion_surface_distinctly_excavated present,
		149 Dorsal_extension_of_attachment_area_for_tensor_tympani_on_medial_side_of_anterior_process /  absent_or_indistinct present_as_a_deeply_excavated_canal_,
		150 Anteromedial_corner_of_pars_cochlearis_in_ventral_view /  developed_as_a_rounded_anteroposterior_ridge angular_and_projecting_medially_resulting_in_a_flattened_ventral_surface_of_the_pars_cochlearis smooth_and_rounded,
		151 Promontorial_groove_on_medial_side_of_pars_cochlearis /  present_but_relatively_shallow present_and_deeply_excavated present_and_forming_a_distinct_constriction_separating_a_smooth_and_rounded_ventral_portion_of_the_pars_cochlearis_from_a_flat absent,
		152 Caudal_tympanic_process_in_posteromedial_view /  well_separated_from_crista_parotica narrow_separation_or_contact,
		153 Posteromedial_corner_of_pars_cochlearis_medial_to_fenestra_rotunda /  rounded_and_level_with_fenestra_rotunda inflated_and_projecting_posteriorly_beyond_fenestra_rotunda,
		154 Morphology_of_caudal_tympanic_process /  developed_as_a_posteriorly_extending_triangular_shelf as_state_0_but_with_the_ventral_border_bulging_ventrally as_state_0_but_pointing_posterodorsally developed_as_a_robust_ventrally_directed_projection absent_or_poorly_developed,
		155 Anteroposterior_alignment_of_proximal_opening_of_facial_canal_internal_acoustic_meatus_and_aperture_for_cochlear_aqueduct /  present absent,
		156 Anteroposterior_alignment_of_aperture_for_cochlear_aqueduct_and_aperture_for_vestibular_aqueduct /  absent present,
		157 Prominent_septum_dividing_foramina_for_vestibular_and_cochlear_nerves_within_internal_acoustic_meatus_ /  present absent,
		158 Shape_of_aperture_for_cochlear_aqueduct /  round_with_sharply_defined_dorsal_margins slit_like,
		159 Size_of_aperture_for_cochlear_aqueduct /  smaller_than_aperture_for_vestibular_aqueduct approximately_the_same_size,
		160 Aperture_for_cochlear_aqueduct_and_fenestra_rotunda /  separate confluent,
		161 Superior_process /  present_as_a_distinct_crest_forming_the_lateral_wall_of_the_suprameatal_fossa the_lateral_border_of_the_suprameatal_fossa_is_low_and_not_clearly_defined,
		162 Suprameatal_area_hypertrophied /  absent present,
		163 Development_of_crista_transversa /  depressed_well_below_the_rim_of_the_internal_acoustic_meatus well_developed_and_reaching_the_cerebral_surface_of_the_pars_cochlearis,
		164 Hiatus_Fallopii /  absent_or_small_opening_located_anterior_or_anteroventral_to_proximal_opening_of_facial_canal as_state_0_but_with_the_hiatus_Fallopii_being_well_developed_and_large anterior_border_of_proximal_opening_of_facial_canal_is_continuous_with_the_hiatus_Fallopii_and_shaped_like_a_fissure,
		165 Size_of_proximal_opening_of_facial_canal /  no_more_than_half_the_size_of_the_internal_acoustic_meatus more_than_half_the_size_of_the_internal_acoustic_meatus,
		166 Squamosal_flange_located_posterior_to_lateral_tuberosity /  absent present,
		167 Articulation_surfaces_on_posterior_processes_of_tympanic_bulla_and_periotic /  unfused fused_in_adults_to_form_compound_posterior_process,
		168 Morphology_of_facial_sulcus_on_distal_half_of_compound_posterior_process /  absent_or_relatively_shallow_sulcus_with_equally_defined_anterior_and_posterior_borders marked_groove_with_an_elevated_anterior_border deeply_incised_canal as_state_2_but_with_the_facial_sulcus_being_partially_or_entirely_floored_tubular_and_present_along_the_entire_ventral_surface_of_the_compound_posterior_process,
		169 Position_of_facial_sulcus_on_compound_posterior_process_in_ventral_view /  facial_sulcus_runs_close_to_or_along_the_posterior_border_of_the_compound_posterior_process facial_sulcus_located_centrally_on_the_ventral_surface_of_the_compound_posterior_process,
		170 Orientation_of_compound_posterior_process_in_ventral_view_with_periotic_being_in_situ /  oriented_posterolaterally_with_respect_to_the_longitudinal_axis_of_the_anterior_process_of_the_periotic oriented_at_a_right_angle_to_the_axis_of_the_anterior_process,
		171 Shape_of_compound_posterior_process /  cylindrical_or_slightly_conical short_and_stocky flattened_anteroposteriorly forms_a_distinct_plug,
		172 Exposure_of_compound_posterior_process_on_lateral_skull_wall /  external_surface_of_compound_posterior_process_is_absent_or_poorly_defined external_surface_is_present_but_distinct_from_lateral_skull_wall lateral_surface_is_expanded_and_firmly_integrated_into_the_lateral_skull_wall_ as_state_2_but_with_the_exposed_lateral_surface_of_the_compound_posterior_process_being_concave_and_defined_by_a_distinct_ridge_separating_it_from_the_ventral_surface,
		173 Neck_of_compound_posterior_process_markedly_constricted /  absent present,
		174 Anterior_border_of_bulla_in_dorsal_or_ventral_view /  obliquely_truncated squared rounded pointed,
		175 Anterior_portion_of_bulla_transversely_wider_than_posterior_portion_in_ventral_view /  absent present,
		176 In_situ_orientation_of_main_axes_of_tympanic_bullae_in_ventral_view /  diverging_posteriorly parallel diverging_anteriorly,
		177 Position_of_dorsal_origin_of_lateral_furrow /  located_along_posterior_two_thirds_of_the_anteroposterior_length_of_the_bulla_ located_at_roughly_one_third_of_the_anteroposterior_length_of_the_bulla,
		178 Orientation_of_lateral_furrow_in_lateral_view /  ventral distinctly_anteroventral,
		179 Orientation_of_ventral_keel_of_lateral_lobe_of_bulla /  faces_ventrally faces_ventromedially_or_medially,
		180 Anteroposterior_outline_of_lateral_lobe_or_main_ridge_of_bulla /  concave straight_or_convex,
		181 Position_of_involucral_ridge_in_dorsal_view /  coincident_with_medial_edge_of_the_bulla laterally_retracted,
		182 Sigmoid_process_deflected_laterally_in_anterior_or_posterior_view /  absent present as_state_1_but_with_the_sigmoid_process_being_nearly_horizontal,
		183 Dorsomedial_corner_of_sigmoid_process_in_anterior_view /  separated_from_the_pedicle_of_the_malleus_ confluent_with_the_pedicle_of_the_malleus,
		184 Ventral_margin_of_sigmoid_process_in_lateral_view /  present absent_with_the_lateral_margin_of_the_sigmoid_process_turning_smoothly_into_a_sulcus_on_the_lateral_side_of_the_bulla,
		185 Shape_of_conical_process_in_lateral_view /  well_developed_and_dorsally_convex reduced_to_a_low_ridge_or_absent,
		186 Elliptical_foramen /  present absent,
		187 Medial_lobe_of_tympanic_bulla /  present_as_distinct_lobe_and_transversely_wider_than_its_lateral_counterpart present_but_subequal_in_width_to_the_lateral_lobe_or_smaller absent_or_indistinct,
		188 Crest_connecting_medial_and_lateral_lobes_of_tympanic_bulla_in_posterior_view /  present absent,
		189 Anteriormost_point_of_involucral_ridge /  extends_anteriorly_to_form_the_anteriormost_point_of_the_bulla in_line_with_or_posterior_to_the_anterior_border_of_the_bulla,
		190 Dorsolateral_surface_of_involucrum /  divided_into_a_low_anterior_and_an_elevated_posterior_portion_separated_by_a_clearly_defined_step forms_a_continuous_rim,
		191 Transverse_creases_on_dorsal_surface_of_involucrum /  poorly_developed_or_absent well_defined_and_deep,
		192 Ridge_on_inside_of_bulla /  extends_laterally_from_involucrum_and_partially_divides_cavum_tympani_into_anterior_and_posterior_portions absent,
		193 Development_of_tympanic_sulcus /  developed_as_a_faint_line forms_a_distinct_crest_or_sulcus,
		194 Outline_and_position_of_tympanic_sulcus /  forms_a_semicircular_and_ventrally_curved_line_well_separated_from_the_intersection_of_the_conical_and_sigmoid_processes forms_a_roughly_horizontal_line_at_or_close_to_the_level_of_the_intersection_of_the_conical_and_sigmoid_processes,
		195 Anteromedial_portion_of_ventral_surface_of_tympanic_bulla /  transversely_convex distinctly_flattened_or_slightly_concave,
		196 Anterolateral_corner_of_bulla /  broadly_rounded inflated_and_forming_a_distinct_lobe flattened,
		197 Anterolateral_ridge_or_shelf /  absent present,
		198 Position_of_posterior_pedicle_of_tympanic_bulla_in_dorsal_view /  situated_at_or_near_the_posterior_border_of_the_bulla located_far_anterior_to_the_posterior_end_of_the_bulla,
		199 Posterior_mandibular_cheek_teeth /  oriented_vertically_or_anteriorly reclined_posteriorly,
		200 Medial_surface_of_central_part_of_mandible /  similar_to_lateral_surface distinctly_flattened_relative_to_lateral_surface,
		201 Dorsomedial_surface_of_posterior_portion_of_mandibular_body /  flat_or_convex distinctly_excavated,
		202 Mandibular_symphysis /  sutured_or_fused unfused,
		203 Outline_of_posterior_portion_of_mandible_in_dorsal_or_ventral_view /  follows_a_straight_line_or_simple_curve sigmoidal_owing_to_a_laterally_reflexed_neck_and_condyle,
		204 Mandibular_body_in_dorsal_view /  bowed_medially straight bowed_laterally_but_with_curvature_mainly_confined_to_anterior_portion_of_mandible evenly_bowed_laterally,
		205 Anterior_extremity_of_mandible /  vertical_or_slightly_twisted_with_the_ventral_edge_shifted_medially apex_of_mandible_shifted_to_an_almost_horizontal_position,
		206 Mandibular_body_in_medial_or_lateral_view /  height_of_ramus_remains_roughly_constant_throughout arched_dorsally increases_in_height_anteroposteriorly dorsoventrally_constricted_near_the_centre decreasing_in_height_anteroposteriorly_with_the_anteriormost_portion_being_distinctly_expanded,
		207 Height_of_mandibular_foramen /  dorsoventral_height_approximately_that_of_the_horizontal_ramus_thus_forming_a_mandibular_fossa dorsoventral_height_about_half_that_of_the_horizontal_ramus_or_less,
		208 Anterior_border_of_mandibular_foramen /  rounded sharply_triangular,
		209 Dorsal_border_of_mandibular_foramen_projected_medially_and_developed_into_a_roof_ /  absent present,
		210 Satellite_process /  absent_or_limited_to_a_low_rugosity present,
		211 Relative_position_of_anterior_border_of_mandibular_foramen /  in_line_with_coronoid_process posterior_to_coronoid_process,
		212 Subcondylar_furrow /  absent_or_extremely_shallow present_as_a_well_defined_groove_medially_only as_state_1_but_with_the_dorsal_border_of_the_furrow_being_accentuated_by_a_medially_well_developed_condyle extends_across_the_posterior_surface_of_the_condyle_separating_it_from_the_angular_process_both_medially_and_laterally,
		213 Coronoid_process_in_lateral_or_medial_view /  forms_a_broad_plate distinctly_triangular shaped_like_a_finger_and_pointing_posteriorly,
		214 Shape_of_coronoid_process_if_triangular_in_lateral_or_medial_view /  sharply_triangular_and_about_as_high_dorsoventrally_as_long_anteroposteriorly bluntly_triangular_and_considerably_longer_than_high,
		215 Anterior_outline_of_coronoid_process /  vertical bent_laterally,
		216 Postcoronoid_elevation /  absent present,
		217 Development_of_angular_process_in_medial_view /  hollowed_out robust,
		218 Anteroposterior_position_of_angular_process /  located_below_the_condyle_or_slightly_anterior projects_posteriorly_beyond_the_condyle,
		219 Angular_process_deflected_ventrally /  absent present,
		220 Fossa_on_medial_side_of_angular_process /  absent present,
		221 Orientation_of_articular_surface_of_mandibular_condyle /  posterior posterodorsal dorsal_with_the_condyle_being_confluent_with_a_dorsoventrally_expanded_angular_process dorsal_with_the_condyle_being_larger_than_and_clearly_offset_from_the_angular_process,
		222 Sulcus_for_attachment_of_mylohyoid_muscle_on_ventromedial_surface_of_mandible /  absent present,
		223 Height_of_transverse_process_of_atlas_at_base /  more_than_half_the_height_of_the_articular_surface equal_to_half_the_height_of_the_articular_surface_or_less,
		224 Foramen_transversarium_in_axis /  absent present,
		225 Development_of_parapophysis_and_diapophysis_on_axis_in_anterior_or_posterior_view /  parapophysis_considerably_more_robust_than_diapophysis parapophysis_and_diapophysis_are_similar_in_size,
		226 Cervical_vertebrae /  separate partially_fused_starting_from_the_axis completely_fused,
		227 Parapophysis_on_seventh_cervical_vertebra /  present absent,
		228 Centra_of_cervical_vertebrae_in_anterior_or_posterior_view /  rounded squared,
		229 Orientation_of_transverse_processes_of_anterior_lumbar_vertebrae_in_anterior_or_posterior_view /  oriented_distinctly_ventrolaterally oriented_slightly_ventrolaterally_or_subhorizontally oriented_laterally_and_horizontally,
		230 Apices_of_neural_spines_of_posterior_thoracic_and_anterior_lumbar_vertebrae_anteroposteriorly_expanded_and_squared_off /  absent present,
		231 Number_of_lumbar_vertebrae /  more_than_12 10_to_12 fewer_than_10,
		232 Metapophyses_on_posterior_thoracic_and_anterior_lumbar_vertebrae_in_lateral_view /  oriented_dorsally oriented_anterodorsally_or_anteriorly,
		233 Sternum /  composed_of_several_bones composed_of_one_bone,
		234 Posterior_ribs_transversely_expanded /  absent present,
		235 Proportions_of_scapula /  anteroposterior_length_of_scapula_approximately_equals_or_is_less_than_its_maximum_dorsoventral_height maximum_anteroposterior_length_clearly_exceeds_its_maximum_dorsoventral_height,
		236 Coracoid_process_of_scapula /  present absent,
		237 Acromion_process_of_scapula /  present absent,
		238 Supraspinous_fossa_of_scapula /  present absent_or_nearly_absent_with_acromion_process_located_near_anterior_edge_of_scapula,
		239 Deltoid_crest_of_humerus /  present_as_a_distinct_crest absent_or_reduced_to_a_variably_developed_rugosity,
		240 Humerus /  longer_than_or_roughly_the_same_length_as_radius_and_ulna distinctly_shorter_than_radius_and_ulna,
		241 Orientation_of_humeral_head_in_medial_or_lateral_view /  angled vertical,
		242 Distal_portion_of_humerus_in_medial_or_lateral_view /  distal_epiphysis_narrower_than_shaft distal_epiphysis_equal_to_or_flared_compared_to_shaft,
		243 Articulation_facet_for_radius_on_humerus_in_medial_or_lateral_view /  radial_and_ulnar_facets_are_subequal_in_size radial_facet_is_distinctly_larger_than_ulnar_facet_excluding_the_olecranon,
		244 Olecranon_process /  present_as_a_distinct_process absent,
		245 Manus /  pentadactyl tetradactyl,
		246 Femur /  present_as_a_relatively_well_developed_bone absent_or_reduced_to_a_barely_recognisable_lump_with_an_extremely_rough_surface_texture,
		247 Tibia /  present absent,
		248 Ventral_throat_grooves /  absent present_and_terminate_well_anterior_to_umbilicus present_and_extend_to_umbilicus,
		249 Ventral_throat_pouch /  absent present,
		250 Tongue /  muscular reduced_and_predominantly_connective_tissue,
		251 Temporomandibular_joint /  synovial fibrocartilagenous_mass_originates_in_the_glenoid_fossa_and_envelopes_the_mandibular_condyle,
		252 Longitudinal_ridges_on_rostrum /  absent_or_indistinct single_median_ridge three_longitudinal_ridges,
		253 Dorsal_fin /  present_as_fin_or_dorsal_hump absent,
		254 Chromosome_number /  42 44,
		255 Callosities /  absent present,
		256 Coloration /  '/',
		257 Coloration /  '/' ; 
	MATRIX
	Zygorhiza_kochii                  00000000000000-0-0000000000000000000000000000000-0000000000000000000--000000-00000000000000000000000000000100000000??0000?0000000000-000000000000000000?000000000000000000000000000000?00000000???0000?00000?00000000-0000000000-00000000000000000-0000??????????
	Waipatia_maerewhenua              10002010102302-200100100000?010-11110300211?0000-010111?0000-0000000--1200-1-10100001100001001000000001000100000000??001?000000????0-0010010000000020200041000001000000??0??030000000000?0110?0???1000000000020000000-000000000??????????????????????????????????
	Physeter_catodon                  1-0020--112302-20030210--00100001010030221000010-010111?-00--00---10--1200-1-11100001100100101110000001020--100000000--?110000000200-11000010000000??231041000101000000310000300000002001011100???120000-000000(0 1)0?000-0000000000-1-?10200000010001000(0 1)1000?000000
	Janjucetus_hunderi                00012000001100-101100001110?112-1000020000101??1001000001000100?0100--000010-00100?0010010000100000000010010?0?1000??0000010000???00-00?0?00??10000?12??04?????0??????010000?000?0000????000??????000?1000000200000?0-000??000???????????????????????????????????
	Mammalodon_colliveri              00022000?11?00-10??000?1010?112-11000100000??00100100000100010000100--000010-00100?0????????0?0000000001??????????0????0??100?0?0000-000100010100000120?0400000010101????????100000000???0100010??0?00100?010200000?0-00????00?0-0?0????1????????????????????????
	Aetiocetus_cotylalveus            00111001001101110011000000001100100002000010100100000000001000100?0100020010-011000000111100001000200001001000030100000?0010100????????????????????????????????????????10?00?001000000?0??00??????0000?????????????????????????0-010101100???????????????????????
	Aetiocetus_weltoni                001110010011011100110000000?11001000020000101001000000000010000?010100020010-0?10?0000111100001000??????00100003001000000010100?????-0?00010?01000001??0?0??????0?????010100?3010000000000100000??00000001010300000?2-00????00???????????????????????????????????
	Chonecetus_goedertorum            00111?01?01100-100??0000000?110010000200001??0010010000000100000000100020010-00100000101000000000023011100100003?01??000?010(0 1)00????0-000000?1010000?02?004?????0??????0??0100?0?00000??000100?0???00000011010300?00?2-?0????0000-0?02???0?000?001000?????????????
	Eomysticetus_whitmorei            20112?00???????????????0001?1????00?????00?0????????0000?01?01000?0100010020-01100??0112?1100000001201012010000??0???000??10100????0-000110000100000000?0?000000001000000000000?0000000000100010??0000-101020000000?0-10????10?0-0000????010??001010?????????????
	Micromysticetus_rothauseni        ??????????????????????????????????????????????????????????????????0???01?020??1100?00112?010000000?0010?0010000??01??000??11100????0-000110010100000000?040000000002000??0??0??????????????????????????????????????????????????0-0?0?????????????????????????????
	Morenocetus_parvus                ??????????????????????????1??01000101001-1???00???0???00000?-????1110012010100310000120011011011001100102111001??01??1012?10010????0-001000??110?11012000100?0?000000?1100010????????????????????????????????????????????????????????????????????????????????????
	Balaena_montalionis               ?2????????120???????????1?1???1???1?????-?0??????0?0??000-00-0010011001201-1003101?012?0???1100100000010?11?001??11111?1??10010??????????????????1???????????????????????0000?????????????????????????-??????????????????????????????????????????????????????????
	Balaena_mysticetus                2211010011120101112110001011100000102102-2011101100000000-00-0010011001201-10031000012-01011100100000010212110111?11110?111001000010-0010010011201120(1 2)0011101010010010110000011011110001112-1111101100-10103101000100--110003101121110001000001001100000000010000
	Balaena_ricei                     ?211???????????11??1?????01?????????????-????????????????-??-?????1???12?1-1?03100?0???????1100?00000010?????????????????????10????0-??1001001120112020001001000010000????????????????????????????????-1?1?310???????????????10112111???1?0001100110?????????????
	Balaenella_brachyrhynus           10110100?11201111?211000101?101000202102-20??001100000000-00-????011001201-100310100?2??1??1000100000010211100111??111??1?10010????0-0?10????11201?2?2000??????0??????110101010???111????12-1101??1?00-??????????????????????????????????????????????????????????
	Balaenula_astensis                10???100111201??????1000101?100000102102-20??001??0000000-00-0010011001201-1003100?01200100100010000001021210011??1????11?10010??????001?0??1????11?????????????00???0110101010?01111???112-1111001100-1???3?01????0????100031???????????????????????????????????
	Archaeobalaena_dosanko            ?????????????????????????????0?0?0102002-????10???0???0??-??-?????110012?1-1003100?012001101000100000010??????????????????????0????0-00?101011120112021001001000000000110101011?1111100???111101??1100-101?310???????????????1??????????1????????????????????????
	Eubalaena_ianitrix                ????????????????????100??????01000202102-2????0???0???0??-??-?????110012?1-10?310?0012001001100100000010212100111?111110?110110??????????????????????????????????????????????????????????????????????????????????????????????????????????????????????????????????
	Eubalaena_shinshuensis            1011?101111201111?2110?0101?1???0???????-????????0?00000?-??-0010?1???12?1-1??3101??????????1?0100000010??????????????????????1???????????????????????????????????????????????????????????????????????-??????????????????????????????????????????????????????????
	Eubalaena_australis               101101001112011111211010101110100020210202011101100000000-00-0010111001201-10031000012001011100100100010212100111111111111100110(0 1)010-201?01001120112020000001000-10000110100010011111001012-1111101100-10103101000100-1110003101121110101001011001110000010010112
	Eubalaena_glacialis               1011010011120111112110101011101000202102-2011101100000000-00-0010011001201-10031010012001011100100(0 1)00010212100111111111111100110???0-201?01001120112020000001000-10000110100010011111001012-1111101100-10103101000100-1110003101121110101001011001110000010010101
	Eubalaena_japonica                1011010011120111112110101011101000202102-2011101100000000-00-0010?11001201-10031000012001011100100100010212100111111111111100110(0 1)010-201?01001120112020000001000-10000110100010011111001012-1111101100-10103101000100-111000310112111010100101100111000001001011?
	Peripolocetus_vexillifer          ??????????????????????????????????????????????????????????????????1?????????????????02?????1?00?00???????1??00?????????11??????????0-001100?0110?1120??00???????000???110001011?11110??1?111100???0100???????????????????????????????????????????????????????????
	Caperea_marginata                 00111110111201011131(0 1)0101010101000211000-1011101010000010-00-0021111021211-01030111011--1100(0 1)1101002101211211112021312?111111110001202010010(0 1)1131010-10004(0 1)01000101(0 1)11110032110110110001112-001111(0 1)101-10103111-1011111110001111?2-02021111001111100111000000?000
	Miocaperea_pulchra                001111001?120101113?0010101?101000211100-10??101?10000010-00-0121101--1211-010311110110001000010100200121121110?021?10011011111????21201-01??1131?10022002?????0??????1300331?????????????????????????-??????????????????????????????????????????????????????????
	Herpetocetus_morrowi              10112010111201111?310000201?110100201200010??00100010001-20000121-110012?000-??100010100100001100003010111211002001210011010111????0-101-11111131012010002001000111211131033110100110001?11?1011??0100-101030410001111111111111101?11??1??????1??11??????????????
	Herpetocetus_transatlanticus      ??????????????????????????????????2??????????00???????01?2??-????-1???12?0-0-0110?0101011000?10000??????1121100??01??0011?10111????0-201011111131012010002001000111211131033110-1011010111100011110100???????????????????????????????????????????????????????????
	Isanacetus_laticephalus           101120101112010111310000101?100100201200010??00100000000000000100101--12110000210010010010100000000?010021100002001010012010110????0-101-0100110121202000011110010010011000102011011100111111001??0101-1?1?????????????????????100112????0???????????????????????
	Cetotherium_rathkii               ?0?0??????120111??31010?101?1000002011002?0??0011011??01?000-01?0-01101210-0-11100?01100?000000010010102211210020110100120100?1????0-2?1?????1?30012120002??????10????13000211110011?0?10?1???????010?-1???3?0???????????????????????????????????????????????????
	Diorocetus_hiatus                 1011201011120101112100001010100000201000020??0010000000000000?1??10???121100002100?0010010000000001301012113000?001??00120101?1????0-001001011101012022?0211110010011012110?120?00110101011000010?0100-101030000?0121011111100?10?111?11??1001?????0?????????????
	Nannocetus_eremus                 ??????????????????????????????0??020?????????00???????0??1???????-1???12???????10???01001000?10000??????1121100??01??0011?10110????0-??1???00?13?01?????0?001?00111211131033110110110??1111???0???0100???????????????????????????????????????????????????????????
	Pelocetus_calvertensis            101220101112010?11210000101?1000002012000201100100000000000000100?01101211000020001?010010000000001301002103000201101001201011110010-?011?10?1131?12020000?????0??????1100???2010011120101110001100101-10?03?0101013101110100010-1112111?0101011110??????????????
	Aglaocetus_moreni                 10112110111201011131???0101?1001002012000?0??001000000000000000001011012110000200010010010000000000301001103000???1??0???010111????0-???????????????????0????????????????020??????????????????????????-111030000?0011011101000???????????????????????????????????
	Aglaocetus_patulus                10112010111201011121??00101?100100201000020??00100?00000000000100101--121100?02100?0010010000000?01301002103000?001??0012010111????0-101001011101212020000111100110010110000020?0011(0 1)101011110(0 1)1000100????????????????????????1??0?11??0?????????????????????????
	Mauicetus_parki                   101121101112?1?11131???0101-10??0?20?2000??0?????00?000?000?000??10???121100?02100??01001000?00?000301001103000?001??000??101?1????0-101-(0 1)10111000100100040(0 1)0000110010110020020?0011010000100000000100-111030000001?1011????101100?1?????????????????????????????
	Piscobalaena_nana                 201120101112011111312000201?100000201200220??001000(0 1)0001-200-0121-01001210-0-11100000100100001000001010221101002011010012110111?0010-00100101110021012000200111010121113003311011011000101100011110100-101030410101111111101111110111011?010011111001????????????
	Eschrichtioides_gastaldii         ?0??2?00??1?0??1??310???1?1-100001301???0?01?11100010001??????11??111312?1?0-??110?0?1?????000?1?022011221??000201?010112?10111????10??1??1??1?00????2????????????????11000??20100110??1012-1?0???0100?10113131-111311111000201100?1?????0????111100?????????????
	Eschrichtius_robustus             101111001113010111310000101010100(0 1)30110003011111000000000010-0111111131201-0-01110100100101000001022011121121002011010012010111100110111-0100110?0120230131111111000001100001(0 2)0100111101012-1(0 1)11(0 1)00100-1011311101113111110002111000121(0 1)01000011101001011001001000
	Archaebalaenoptera_castriarquati  10111010111211011?3????0101?101001311300210????1?10000010000-0100011--1211-0112?00??11001?10000110220112210?00???????????????11???????????????????????????????????????????01??????????????????????????-1?11300??????????????0????????????????????????????????????
	Balaenoptera_bonaerensis          101111101112110111311000101010100130131111011111010100010001-0100101111211-0012110100100111000011113111011040002001010110111111111111101-0100110001002311010110010101011002002010011111101110101000110-10113001-10131011100000111011211010100111110011?11??10?00?
	Balaenoptera_musculus             101210101112110111310000101010100131131121011111010000010001-0110101111211-0111100100100111001011113111011040001011010110111111101110111-011011110120200111111101000101(1 3)0020010?00111101012-1011000111-10113001-101310111000001100(0 1)1210010100111110011?2111101000
	Megaptera_miocaena                ??1?2?????12?101???1????1?1??000003010?0-30??0010000??000-00-0000?01111211-0113100101100101000011013101011040002?01??011??10111????20111001011100011023?00111110000010110021???100110????111100???0101-??????????????????????????????????????????????????????????
	Megaptera_novaeangliae            10112010111211011131000010101010013111(0 1)123011111010100010000-0111001111211-0012100100100111101011013011211040001011010110011111110111201-0100112001002311011110010101011002012010011111101111001100110-101130010101310111000011110112110101111110101101211110?000

;

END;
BEGIN ASSUMPTIONS;
	TYPESET * UNTITLED   =  ord:  1- 257;

	EXSET * UNTITLED  = ;

	WTSET * UNTITLED  =  1: 1 -  257 ;

END;

BEGIN NOTES;

	TEXT  FILE TEXT = NOXIOUS;

END;

BEGIN MESQUITECHARMODELS;
	ProbModelSet * UNTITLED   =  'Mk1 (est.)':  1- 257;
END;

BEGIN TREES;
	Title Constraint_tree;
	ID 016e107b390a11;
	LINK Taxa = Taxa;
	TRANSLATE
[0] 		1 Zygorhiza_kochii,
[1] 		2 Waipatia_maerewhenua,
[2] 		3 Physeter_catodon,
[3] 		4 Janjucetus_hunderi,
[4] 		5 Mammalodon_colliveri,
[5] 		6 Aetiocetus_cotylalveus,
[6] 		7 Aetiocetus_weltoni,
[7] 		8 Chonecetus_goedertorum,
[8] 		9 Eomysticetus_whitmorei,
[9] 		10 Micromysticetus_rothauseni,
[10] 		11 Morenocetus_parvus,
[11] 		12 Balaena_montalionis,
[12] 		13 Balaena_mysticetus,
[13] 		14 Balaena_ricei,
[14] 		15 Balaenella_brachyrhynus,
[15] 		16 Balaenula_astensis,
[16] 		17 Archaeobalaena_dosanko,
[17] 		18 Eubalaena_ianitrix,
[18] 		19 Eubalaena_shinshuensis,
[19] 		20 Eubalaena_australis,
[20] 		21 Eubalaena_glacialis,
[21] 		22 Eubalaena_japonica,
[22] 		23 Peripolocetus_vexillifer,
[23] 		24 Caperea_marginata,
[24] 		25 Miocaperea_pulchra,
[25] 		26 Herpetocetus_morrowi,
[26] 		27 Herpetocetus_transatlanticus,
[27] 		28 Isanacetus_laticephalus,
[28] 		29 Cetotherium_rathkii,
[29] 		30 Diorocetus_hiatus,
[30] 		31 Nannocetus_eremus,
[31] 		32 Pelocetus_calvertensis,
[32] 		33 Aglaocetus_moreni,
[33] 		34 Aglaocetus_patulus,
[34] 		35 Mauicetus_parki,
[35] 		36 Piscobalaena_nana,
[36] 		37 Eschrichtioides_gastaldii,
[37] 		38 Eschrichtius_robustus,
[38] 		39 Archaebalaenoptera_castriarquati,
[39] 		40 Balaenoptera_bonaerensis,
[40] 		41 Balaenoptera_musculus,
[41] 		42 Megaptera_miocaena,
[42] 		43 Megaptera_novaeangliae;
	TREE Default_ladder = (3,(((20,(21,22)),13),(24,(41,(38,43)))));

END;


Begin MESQUITE;
		MESQUITESCRIPTVERSION 2;
		TITLE AUTO;
		tell ProjectCoordinator;
		timeSaved 1583374321088;
		getEmployee #mesquite.minimal.ManageTaxa.ManageTaxa;
		tell It;
			setID 0 307611087418285948;
		endTell;
		getEmployee #mesquite.charMatrices.ManageCharacters.ManageCharacters;
		tell It;
			setID 0 8089403224058673304;
			mqVersion 360;
			checksumv 0 3 2878429943 null  getNumChars 257 numChars 257 getNumTaxa 43 numTaxa 43   short true   bits 31   states 31   sumSquaresStatesOnly 34361.0 sumSquares 34361.0 longCompressibleToShort false usingShortMatrix true   NumFiles 1 NumMatrices 1;
			mqVersion;
		endTell;
		getWindow;
		tell It;
			suppress;
			setResourcesState false false 100;
			setPopoutState 300;
			setExplanationSize 0;
			setAnnotationSize 0;
			setFontIncAnnot 0;
			setFontIncExp 0;
			setSize 1440 758;
			setLocation 0 23;
			setFont SanSerif;
			setFontSize 10;
			getToolPalette;
			tell It;
			endTell;
			desuppress;
		endTell;
		getEmployee  #mesquite.trees.BasicTreeWindowCoord.BasicTreeWindowCoord;
		tell It;
			makeTreeWindow #307611087418285948  #mesquite.trees.BasicTreeWindowMaker.BasicTreeWindowMaker;
			tell It;
				suppressEPCResponse;
				setTreeSource  #mesquite.trees.StoredTrees.StoredTrees;
				tell It;
					setTreeBlock 1;
					setTreeBlockID 016e107b390a11;
					toggleUseWeights off;
				endTell;
				setAssignedID 1617.1572234556633.6306927956899459655;
				getTreeWindow;
				tell It;
					setExplanationSize 30;
					setAnnotationSize 20;
					setFontIncAnnot 0;
					setFontIncExp 0;
					setSize 1340 686;
					setLocation 0 23;
					setFont SanSerif;
					setFontSize 10;
					getToolPalette;
					tell It;
						setTool mesquite.trees.BasicTreeWindowMaker.BasicTreeWindow.arrow;
					endTell;
					getTreeDrawCoordinator #mesquite.trees.BasicTreeDrawCoordinator.BasicTreeDrawCoordinator;
				tell It;
					suppress;
					setTreeDrawer  #mesquite.trees.SquareLineTree.SquareLineTree;
					tell It;
						setNodeLocs #mesquite.trees.NodeLocsStandard.NodeLocsStandard;
						tell It;
							branchLengthsToggle off;
							toggleScale on;
							toggleBroadScale off;
							toggleCenter on;
							toggleEven on;
							setFixedTaxonDistance 0;
						endTell;
						setEdgeWidth 4;
						showEdgeLines on;
						orientUp;
					endTell;
					setBackground White;
					setBranchColor Black;
					showNodeNumbers off;
					showBranchColors on;
					labelBranchLengths off;
					centerBrLenLabels on;
					showBrLensUnspecified on;
					showBrLenLabelsOnTerminals on;
					setBrLenLabelColor 0 0 255;
					setNumBrLenDecimals 6;
					setSelectedTaxonHighlightMode 1;
					desuppress;
					getEmployee #mesquite.trees.BasicDrawTaxonNames.BasicDrawTaxonNames;
					tell It;
						setColor Black;
						setTaxonNameStyler  #mesquite.trees.NoColorForTaxon.NoColorForTaxon;
						toggleShadePartition off;
						toggleShowFootnotes on;
						toggleNodeLabels on;
						toggleCenterNodeNames off;
						toggleShowNames on;
						namesAngle ?;
					endTell;
				endTell;
					setTreeNumber 1;
					setDrawingSizeMode 0;
					toggleLegendFloat on;
					scale 0;
					toggleTextOnTree off;
					togglePrintName off;
					showWindow;
				endTell;
				desuppressEPCResponse;
				getEmployee #mesquite.trees.ColorBranches.ColorBranches;
				tell It;
					setColor Red;
					removeColor off;
				endTell;
				getEmployee #mesquite.ornamental.BranchNotes.BranchNotes;
				tell It;
					setAlwaysOn off;
				endTell;
				getEmployee #mesquite.ornamental.ColorTreeByPartition.ColorTreeByPartition;
				tell It;
					colorByPartition off;
				endTell;
				getEmployee #mesquite.ornamental.DrawTreeAssocDoubles.DrawTreeAssocDoubles;
				tell It;
					setOn on;
					toggleShow consensusFrequency;
					toggleShow posteriorProbability;
					toggleShow bootstrapFrequency;
					toggleShow consensusFrequency;
					toggleShow posteriorProbability;
					toggleShow bootstrapFrequency;
					setDigits 4;
					setThreshold ?;
					writeAsPercentage off;
					toggleCentred off;
					toggleHorizontal on;
					toggleWhiteEdges on;
					toggleShowOnTerminals on;
					setFontSize 10;
					setOffset 0  0;
				endTell;
				getEmployee #mesquite.ornamental.DrawTreeAssocStrings.DrawTreeAssocStrings;
				tell It;
					setOn on;
					toggleCentred on;
					toggleHorizontal on;
					setFontSize 10;
					setOffset 0  0;
					toggleShowOnTerminals on;
				endTell;
				getEmployee #mesquite.trees.TreeInfoValues.TreeInfoValues;
				tell It;
					panelOpen false;
				endTell;
			endTell;
		endTell;
		getEmployee  #mesquite.charMatrices.BasicDataWindowCoord.BasicDataWindowCoord;
		tell It;
			showDataWindow #8089403224058673304 #mesquite.charMatrices.BasicDataWindowMaker.BasicDataWindowMaker;
			tell It;
				getWindow;
				tell It;
					setExplanationSize 30;
					setAnnotationSize 20;
					setFontIncAnnot 0;
					setFontIncExp 0;
					setSize 1340 686;
					setLocation 0 23;
					setFont SanSerif;
					setFontSize 10;
					getToolPalette;
					tell It;
						setTool mesquite.charMatrices.BasicDataWindowMaker.BasicDataWindow.ibeam;
					endTell;
					setActive;
					setTool mesquite.charMatrices.BasicDataWindowMaker.BasicDataWindow.ibeam;
					colorCells  #mesquite.charMatrices.NoColor.NoColor;
					colorRowNames  #mesquite.charMatrices.TaxonGroupColor.TaxonGroupColor;
					colorColumnNames  #mesquite.charMatrices.CharGroupColor.CharGroupColor;
					colorText  #mesquite.charMatrices.NoColor.NoColor;
					setBackground White;
					toggleShowNames on;
					toggleShowTaxonNames on;
					toggleTight off;
					toggleThinRows off;
					toggleShowChanges on;
					toggleSeparateLines off;
					toggleShowStates on;
					toggleAutoWCharNames on;
					toggleAutoTaxonNames off;
					toggleShowDefaultCharNames off;
					toggleConstrainCW on;
					toggleBirdsEye off;
					toggleShowPaleGrid off;
					toggleShowPaleCellColors off;
					toggleShowPaleExcluded off;
					togglePaleInapplicable on;
					togglePaleMissing off;
					toggleShowBoldCellText off;
					toggleAllowAutosize on;
					toggleColorsPanel off;
					toggleDiagonal on;
					setDiagonalHeight 80;
					toggleLinkedScrolling on;
					toggleScrollLinkedTables off;
				endTell;
				showWindow;
				getWindow;
				tell It;
					forceAutosize;
				endTell;
				getEmployee #mesquite.charMatrices.AlterData.AlterData;
				tell It;
					toggleBySubmenus off;
				endTell;
				getEmployee #mesquite.charMatrices.ColorByState.ColorByState;
				tell It;
					setStateLimit 9;
					toggleUniformMaximum on;
				endTell;
				getEmployee #mesquite.charMatrices.ColorCells.ColorCells;
				tell It;
					setColor Red;
					removeColor off;
				endTell;
				getEmployee #mesquite.categ.StateNamesStrip.StateNamesStrip;
				tell It;
					showStrip off;
				endTell;
				getEmployee #mesquite.charMatrices.AnnotPanel.AnnotPanel;
				tell It;
					togglePanel off;
				endTell;
				getEmployee #mesquite.charMatrices.CharReferenceStrip.CharReferenceStrip;
				tell It;
					showStrip off;
				endTell;
				getEmployee #mesquite.charMatrices.QuickKeySelector.QuickKeySelector;
				tell It;
					autotabOff;
				endTell;
				getEmployee #mesquite.charMatrices.SelSummaryStrip.SelSummaryStrip;
				tell It;
					showStrip off;
				endTell;
				getEmployee #mesquite.categ.SmallStateNamesEditor.SmallStateNamesEditor;
				tell It;
					panelOpen true;
				endTell;
			endTell;
		endTell;
		endTell;
end;
