# Supplementary material for: A new member of fossil balaenid (Mysticeti, Cetacea) from the early Pliocene of Hokkaido, Japan
Source: R Soc Open Sci. 2020 Apr 22;7(4):192182. doi: 10.1098/rsos.192182 (PMC7211833; doi:10.1098/rsos.192182)
Supplement: Supplementary 6 [file rsos192182supp6.zip › rsos192182supp6.tre]

tread 'tree(s) from TNT, for data in N:\0\s2.tnt'
(0 ((1 2 )((3 4 )((7 (5 6 ))((8 9 )((10 (22 (16 (14 (15 ((13 (11 12 ))(17 (18 (19 (20 21 ))))))))))((28 (35 ((23 24 )(30 (25 26 )))))((29 (31 ((27 33 )(41 (40 ((38 (36 37 ))(39 42 )))))))(32 34 )))))))))*
(0 ((1 2 )((3 4 )((7 (5 6 ))((8 9 )((10 (22 (16 (14 (15 ((12 (11 13 ))(17 (19 (21 (18 20 ))))))))))((28 (35 ((23 24 )(30 (25 26 )))))((29 (31 ((27 33 )(41 (40 ((38 (36 37 ))(39 42 )))))))(32 34 )))))))))*
(0 ((1 2 )((3 4 )((7 (5 6 ))((8 9 )((10 (22 (16 (14 (15 ((11 12 13 )(17 (18 19 20 21 ))))))))((28 (35 ((23 24 )(30 (25 26 )))))((29 (31 ((27 33 )(41 (40 ((38 (36 37 ))(39 42 )))))))(32 34 )))))))))
